# Supplementary material for: Resistance gene profiling of beta-lactamase and carbapenemase in gram-negative blood isolates: A tertiary care hospital
Source: PLoS One. 2026 Mar 30;21(3):e0344856. doi: 10.1371/journal.pone.0344856 (PMC13035159; doi:10.1371/journal.pone.0344856)
Supplement: S2 File — (XLSX) [file pone.0344856.s002.xlsx]

## Sheet: Sheet1
S1_Table. The data presented in the manuscript were generated from this raw Excel dataset.
Code Number	Age in year	Sex of respondent	Clinical diagnosis 1	Clinical diagnosis 2	Clinical diagnosis 3	Clinical diagnosis 4	Clinical diagnosis if other	Type of patient	Ward or unit of follow-up	Department of Follow-up	For inpat., for how long did the patient admitted?	For inpat. not in ICU, have you been treated in ICU?	ICU admission	From how many days before you admitted in the ICU?	For outpat., have you been admitted in the hospital?	If No 11 is yes, from how many days before?	For outpatient, have you been admitted in ICU?	If No 13 is yes, from how many days before?	What was the body tempera. during sample collection?	Body temprature	Temprature 3	Temprature 4	What was the suspected cause of high fever?	Do you have fever?	Do you have chills?	Do you have shiver?	Do you have vomiting?	Do you have fast heartbeat?	Have you taken any antibiotic treat 10 days before?	Have you taken any antibiotic treat. with in 10 days?	If yes please specify the antibiotic 1	If yes please specify the antibiotic 2	If yes please specify the antibiotic 3	If yes please specify the antibiotic 4	Did you have history of instrum. during med care?	Did you have history of using mechan. ventilator?	Did you have history of using cent. vain catheter?	Did you have history of using urinary catheter?	Did you have history of using suction machine?	Did you have history of using tracheostomy?	Did you have history of using intravenous line?	Did you have history of using drainage tube?	Did you have history of using shunt?	Did you have history of using NG tube?	Other instrument	For >1mon.; Did you have history of chronic illness?	Do you have chronic lilness?	Are you RVI patient?	Are you diabetic patients?
con2	ageinye	sex5	cdx6	cdx7	cdx8	cdx9	cd10	io11	wa12	de13	qu14	qu15	qu15_2	qu16	qu17	qu18	qu19	qu20	qu21	qu21_2	qu21_3	qu21_4	qu22	qu23	qu24	qu25	qu26	qu27	qu28	qu33	qu29	qu30	qu31	qu32	qu38	qu39	qu40	qu41	qu42	qu43	qu44	qu45	qu46	qu47	qu48	qu49	qu49._2	qu50	qu51
90	0.8	Male	Willum's tumor (Nephroblastoma)					In-patient	C/W	Medical	3-4 days	No	No		Yes	16	No		38.1	>38.0	>37.6	>37.6	Bacteremia	Yes	No	No	No	Yes	Yes	No	Ceftriaxone				Yes	No	No	No	No	No	Yes	No	No	No		Yes	Yes	No	No
181	0	Female	EONS	Dissem intravascular coagulation				In-patient	B6	NICU	3-4 days	Yes	yes	4	No				37.5	36.6-37.5	36.6-37.5	36.6-37.5	Bacteremia	Yes	No	No	No	Yes	No	No					Yes	Yes	No	No	No	No	Yes	No	No	No		No	No
105	0	Male	Respiratory Distress Syndrome					In-patient	B6	NICU	1-2 days	NA	yes		No				35.4	<36	<36.5	<36.5	Bacteremia	No	No	No	No	No	No	No					Yes	No	No	No	No	No	Yes	No	No	No		No	No
106	1	Female	Congenital heart disease	Down syndrome	Hydrocephalus			In-patient	C7	Medical	3-4 days	No	No		No				38.3	>38.0	>37.6	>37.6	Bacteremia	Yes	No	No	Yes	Yes	No	No					Yes	No	No	No	No	No	Yes	No	No	No		Yes	Yes	No	No
291	28	Female	Brain tumor	HAI	Hydrocephalus			In-patient	B5	G. Surgery	>9 days	No	No		Yes	9	No		39.2	>38.0	>37.6	>37.6	Bacteremia	Yes	No	No	Yes	No	Yes	No	Ceftriaxone				Yes	No	No	No	No	No	Yes	No	Yes	No		Yes	Yes	No	No
297	3	Male	Hematologic Malignancy					In-patient	D7	Hematology	>9 days	No	No		Yes	35	No		38.6	>38.0	>37.6	>37.6	Bacteremia	Yes	No	No	No	Yes	Yes	No	Ceftriaxone	Gentamycin	Other		Yes	No	No	No	No	No	Yes	No	No	No		Yes	Yes	No	No
314	30	Male	Brain injury	Meningitis				In-patient	B5	G. Surgery	5-6 days	No	No		No				38.4	>38.0	>37.6	>37.6	Bacteremia	Yes	No	No	No	No	Yes	No	Ceftriaxone	Trimethoprim-sulfametho			Yes	No	No	No	No	No	Yes	No	No	No		Yes	Yes	No	No
122	0.1	Male	Neonatal jaundice	Pneumonia				In-patient	B6	NICU	>9 days	NA	yes		No				35.8	<36	<36.5	<36.5	Bacteremia	No	No	No	No	No	Yes	No	Ampicillin	Cefotaxime	Cefepime		Yes	No	No	No	No	No	Yes	No	No	No		No	No
142	6	Male	Hematologic Malignancy	Hypertension	Respiratory Tract Infection			In-patient	D7	Hematology	>9 days	No	No		No				36	<36	<36.5	<36.5	Bacteremia	No	No	No	No	Yes	Yes	No	Trimethoprim-sulfametho	Vancomycin	Meropenem		Yes	No	No	No	No	No	Yes	No	No	No		Yes	Yes	No	No
151	0.1	Male	Bone fracture					In-patient	C/W	Orthopedics	3-4 days	No	No		No				38.7	>38.0	>37.6	>37.6	Bacteremia	Yes	No	No	No	No	No	No					Yes	No	No	No	No	No	Yes	No	No	No		No	No
157	40	Male	Ureteral Tract Infection	Tissue Sarcomas (cancer)				In-patient	EOPD	Emergency	3-4 days	No	No		Yes	2			38.6	>38.0	>37.6	>37.6	Bacteremia	Yes	No	No	No	No	Yes	No	Trimethoprim-sulfametho	Ciprofloxacin			Yes	No	No	No	No	No	Yes	No	No	No		Yes	Yes	No	No
311	12	Female	Congenital heart disease	Congestive Heart Failure				In-patient	C7	Medical	5-6 days	No	No		No				38.7	>38.0	>37.6	>37.6	Bacteremia	Yes	No	No	No	Yes	No	No					No											Yes	Yes	No	No
524	0	Female	Congenital heart disease	Pneumonia				In-patient	C/W	Medical	3-4 days	No	No		No				36	<36	<36.5	<36.5	Bacteremia	No	No	No	No	Yes	Yes	No	Ceftriaxone				Yes	No	No	No	No	No	Yes	No	No	No		Yes	Yes	No	No
629	0	Male	Brain injury					In-patient	B6	NICU	5-6 days	NA	yes		No				36	<36	<36.5	<36.5	Bacteremia	Yes	No	No	No	No	No	No					Yes	No	No	No	No	No	Yes	No	No	No		No	No
467	4	Female	Glean barren syndrome	HAP				In-patient	B4	MICU	7-8 days	NA	yes		Yes	8	No		38.5	>38.0	>37.6	>37.6	Bacteremia	Yes	No	No	No	Yes	No	No					Yes	Yes	No	No	Yes	Yes	Yes	No	No	No		Yes	Yes	No	No
648	1	Male	Down syndrome	Pneumonia	Cardiomyopathy			In-patient	C/W	Medical	>9 days	No	No		Yes	19	No		38.2	>38.0	>37.6	>37.6	Bacteremia	Yes	No	No	No	Yes	Yes	No	Ceftriaxone	Gentamycin			Yes	No	No	No	No	No	Yes	No	No	No		Yes	Yes	No	No
523	0.1	Female	Congenital heart disease	Hypertension	HAP			In-patient	B4	MICU	>9 days	NA	yes		No				38.2	>38.0	>37.6	>37.6	Bacteremia	Yes	No	No	No	Yes	Yes	No	Piperacillin-Tazobactam	Vancomycin			Yes	Yes	No	No	Yes	No	Yes	No	No	No		Yes	Yes	No	No
660	4	Female	Glean barren syndrome	HAP				In-patient	B4	MICU	>9 days	NA	yes		No				38.8	>38.0	>37.6	>37.6	Bacteremia	Yes	No	No	No	Yes	Yes	No	Meropenem	Vancomycin			Yes	Yes	No	No	Yes	Yes	Yes	No	No	No		Yes	Yes	No	No
652	57	Female	Sepsis	EONS				In-patient	B4	SICU	>9 days	NA	yes	5	No				38.7	>38.0	>37.6	>37.6	Bacteremia	Yes	No	No	No	No	No	No	Ceftriaxone	Trimethoprim-sulfametho			Yes	No	No	No	No	No	Yes	No	No	No		Yes	Yes	No	No
765	1	Female	Congestive Heart Failure	Dysrhythmia (irregular heartbeat	Pneumonia	Sepsis		In-patient	C/W	Medical	>9 days	No	No		No				38.7	>38.0	>37.6	>37.6	Bacteremia	Yes	No	No	No	No	Yes	No	Ceftriaxone				Yes	No	No	No	No	No	Yes	No	No	No		Yes	Yes	No	No
824	2	Male	Hematologic Malignancy					In-patient	C/W	Hematology	7-8 days	Yes	yes	23	No				38.2	>38.0	>37.6	>37.6	Bacteremia	Yes	No	No	No	Yes	Yes	No	Ceftriaxone	Gentamycin			Yes	No	No	No	No	No	Yes	No	No	No		Yes	Yes	No	No
719	57	Female	Brain tumor	HAP	Asthma	Hypertension		In-patient	B4	G. Surgery	>9 days	NA	yes		No				38.2	>38.0	>37.6	>37.6	Bacteremia	Yes	No	No	No	No	Yes	No	Ceftriaxone	Trimethoprim-sulfametho			Yes	Yes	No	No	Yes	No	No	No	No	No		Yes	Yes	No	No
799	54	Male	Pneumonia					In-patient	B4	SICU	1-2 days	NA	yes		No				38.5	>38.0	>37.6	>37.6	Bacteremia	Yes	No	No	No	Yes	Yes	No	Ceftriaxone	Trimethoprim-sulfametho			No											Yes	Yes	No	No
800.1	70	Female	Respiratory Tract Infection	Pneumonia				In-patient	EOPD	Emergency	1-2 days	No	No		No				38.4	>38.0	>37.6	>37.6	Bacteremia	Yes	No	No	No	Yes	No	No					No											No	No
800.2	70	Female	Respiratory Tract Infection	Pneumonia				In-patient	EOPD	Emergency	1-2 days	No	No		No				38.4	>38.0	>37.6	>37.6	Bacteremia	Yes	No	No	No	Yes	No	No					No											No	No
861	0	Female	EONS					In-patient	B6	Medical	5-6 days	NA	yes		No				35.8	<36	<36.5	<36.5	Bacteremia	No	No	No	No	Yes	Yes	No	Ampicillin	Gentamycin			Yes	No	No	No	No	No	Yes	No	No	No		No	No
968	0	Female	HAI	Meningitis				In-patient	B6	Medical	>9 days	NA	yes		No				38.7	>38.0	>37.6	>37.6	Bacteremia	Yes	No	No	No	No	Yes	No	Ampicillin	Trimethoprim-sulfametho	Cefotaxime		Yes	No	No	No	No	No	Yes	No	No	No		No	No
1066	12	Male	EONS					In-patient	B6	NICU	1-2 days	NA	yes		No				38.3	>38.0	>37.6	>37.6	Bacteremia	Yes	No	No	No	No	No	No					Yes	No	No	No	No	No	Yes	No	No	No		No	No
1280	48	Male	EONS	Respiratory Distress Syndrome				In-patient	B6	NICU	1-2 days	NA	yes		No				36	<36	<36.5	<36.5	Bacteremia	No	No	No	No	Yes	No	No					Yes	No	No	No	No	No	Yes	No	No	No		No	No
1291.1	1.1	Female	Congenital heart disease	Atrial fibrillation	Hypertension	HAP		In-patient	B4	MICU	>9 days	NA	yes		No				38	37.6-38.0	>37.6	>37.6	Bacteremia	Yes	No	No	No	No	Yes	No	Ceftriaxone	Vancomycin	Cefepime		Yes	No	No	No	No	No	Yes	No	No	Yes		Yes	Yes	No	No
1291.2	1.1	Female	Congenital heart disease	Atrial fibrillation	Hypertension	HAP		In-patient	B4	MICU	>9 days	NA	yes		No				38	37.6-38.0	>37.6	>37.6	Bacteremia	Yes	No	No	No	No	Yes	No	Ceftriaxone	Vancomycin	Cefepime		Yes	No	No	No	No	No	Yes	No	No	Yes		Yes	Yes	No	No
1294	4	Male	Sepsis	Meningitis				In-patient	B6	NICU	1-2 days	NA	yes		No				38	37.6-38.0	>37.6	>37.6	Bacteremia	No	No	No	No	Yes	No	No					Yes	No	No	No	No	No	Yes	No	No	No		No	No
1409	5	Female	Hematologic Malignancy	Neutropenic Fever				In-patient	D7	Hematology	>9 days	No	No		Yes	28	No		38.3	>38.0	>37.6	>37.6	Bacteremia	Yes	No	No	No	Yes	Yes	No	Meropenem	Vancomycin	Trimethoprim-sulfametho		Yes	No	No	No	No	No	Yes	No	No	No		Yes	Yes	No	No
1482	0	Female	Large intestinal obstruction					In-patient	C7	Medical	1-2 days	Yes	yes	2	Yes	2	Yes	2	33.4	<36	<36.5	<36.5	Bacteremia	No	No	No	No	Yes	Yes	No	Ampicillin	Cefotaxime			Yes	No	No	No	No	No	Yes	Yes	No	No		No	No
704	28	Female	HAI					In-patient	B4	MICU	7-8 days	NA	yes		Yes	210	No		36	<36	<36.5	<36.5	Bacteremia	No	No	No	No	No	Yes	No	Vancomycin	Cefepime			Yes	Yes	No	No	Yes	Yes	No	No	No	No		Yes	Yes	No	No
1028	0.1	Male	Congenital heart disease	EONS	Neonatal jaundice			In-patient	B6	NICU	1-2 days	NA	yes		No				35.7	<36	<36.5	<36.5	Bacteremia	No	No	No	No	Yes	Yes	No	Ampicillin	Cefotaxime			Yes	No	No	No	No	No	Yes	No	No	No		No	No
1091	7	Male	Lymphoma	HAI				In-patient	C/W	Hematology	5-6 days	No	No		Yes	5	No		39.2	>38.0	>37.6	>37.6	Bacteremia	Yes	No	No	No	Yes	Yes	No	Ceftriaxone				Yes	No	No	No	No	No	Yes	No	No	No		Yes	Yes	No	No
1100	2.7	Female	Hematologic Malignancy	Neutropenic Fever				In-patient	D7	Hematology	7-8 days	No	No		No				38.6	>38.0	>37.6	>37.6	Bacteremia	Yes	No	No	Yes	Yes	Yes	No	Ceftriaxone	Vancomycin	Gentamycin		Yes	No	No	No	No	No	Yes	No	No	No		Yes	Yes	No	No
1115	0.1	Male	Chronic kidney disease	Sepsis				In-patient	C/W	Medical	1-2 days	No	No		Yes	10		10	38.2	>38.0	>37.6	>37.6	Bacteremia	Yes	No	No	No	Yes	No	No					Yes	No	No	Yes	No	No	Yes	No	No	Yes		Yes	Yes	No	No
1132	26	Male	Gangrene					In-patient	B8	Medical	1-2 days	Yes	yes	2	No				39	>38.0	>37.6	>37.6	Bacteremia	Yes	No	No	No	Yes	Yes	No	Ceftriaxone	Trimethoprim-sulfametho			Yes	No	No	No	No	No	Yes	No	No	No		Yes	Yes	No	No
1134	0.8	Male	Willum's tumor (Nephroblastoma)	Tissue Sarcomas (cancer)				Out-patient	PEOPD	Emergency	3-4 days	No	No		No				38.3	>38.0	>37.6	>37.6	Bacteremia	Yes	No	No	No	No	Yes	No	Ceftriaxone	Gentamycin			Yes	No	No	No	No	No	Yes	No	No	No		Yes	Yes	No	No
1682	0	Female	Respiratory Distress Syndrome	EONS				In-patient	B6	NICU	1-2 days	NA	yes		No				35.8	<36	<36.5	<36.5	Bacteremia	No	No	No	No	No	No	No					Yes	No	No	No	No	No	Yes	No	No	No		No	No
1681	0	Female	Respiratory Distress Syndrome	EONS				In-patient	B6	NICU	1-2 days	NA	yes		No				36.8	36.6-37.5	36.6-37.5	36.6-37.5	Bacteremia	No	No	No	No	No	No	No					Yes	No	No	No	No	No	Yes	No	No	No		No	No
1743	0	Male	Down syndrome					In-patient	B6	NICU	3-4 days	NA	yes		No				35.8	<36	<36.5	<36.5	Bacteremia	No	No	No	No	Yes	Yes	No	Ampicillin	Gentamycin			Yes	No	No	No	No	No	Yes	No	No	No		No	No
1155	79	Male	Sepsis	Hypertension	Congestive Heart Failure			In-patient	EOPD	Medical	1-2 days	No	No		Yes	2	No		39	>38.0	>37.6	>37.6	Bacteremia	Yes	No	No	No	Yes	Yes	No	Ceftriaxone				Yes	No	No	No	No	No	Yes	Yes	No	No		Yes	Yes	No	No
1194	0.1	Male	LONS					In-patient	C/W	Medical	1-2 days	No	No		No				39	>38.0	>37.6	>37.6	Bacteremia	Yes	No	No	No	Yes	Yes	No	Ampicillin	Cefotaxime			Yes	No	No	No	No	No	Yes	No	No	No		No	No
1233	2.4	Male	Posterior ureteral valve disorde	Chronic kidney disease	HAI			In-patient	B7	Medical	>9 days	No	No		No				38.4	>38.0	>37.6	>37.6	Bacteremia	Yes	No	No	No	No	Yes	No	Cefotaxime	Meropenem			Yes	No	No	No	No	No	Yes	No	No	No		Yes	Yes	No	No
1248	50	Female	Hematologic Malignancy					In-patient	D8	Hematology	>9 days	No	No		No				38.5	>38.0	>37.6	>37.6	Bacteremia	Yes	No	No	No	Yes	Yes	No	Trimethoprim-sulfametho				Yes	No	No	No	No	No	Yes	No	No	No		Yes	Yes	No	No
1261	1	Male	Hematologic Malignancy	HAP				In-patient	PEOPD	Medical	1-2 days	Yes	yes	2	No		No		38.3	>38.0	>37.6	>37.6	Bacteremia	Yes	No	No	No	Yes	Yes	No	Ceftriaxone	Trimethoprim-sulfametho			Yes	No	No	No	No	No	Yes	No	No	No		Yes	Yes	No	No
1762	1.5	Female	Respiratory Distress Syndrome	EONS	Pneumonia			In-patient	B6	NICU	1-2 days	NA	yes		No				36.6	36.6-37.5	36.6-37.5	36.6-37.5	Bacteremia	No	No	No	No	Yes	No	No					Yes	No	No	No	No	No	Yes	No	No	No		No	No
1352	4.4	Female	Meningitis	Gastrointestinal Infection				In-patient	B7	Medical	3-4 days	No	No		No				38.1	>38.0	>37.6	>37.6	Bacteremia	Yes	No	No	Yes	No	No	No					Yes	No	No	No	No	No	Yes	No	No	No		No	No
1358	70	Male	Hypertension	Stroke				In-patient	B4	SICU	5-6 days	NA	yes		No		No		38.9	>38.0	>37.6	>37.6	Bacteremia	Yes	No	No	No	No	No	No					Yes	Yes	No	No	Yes	No	Yes	Yes	No	No		Yes	Yes	No	No
1396	0.2	Male	Congenital heart disease	Chronic kidney disease	Sepsis			In-patient	B4	MICU	3-4 days	NA	yes		No				35.8	<36	<36.5	<36.5	Bacteremia	No	No	No	No	Yes	No	No	Ceftriaxone	Ampicillin-Sulbactam	Meropenem		Yes	Yes	No	No	Yes	No	Yes	No	No	No		Yes	Yes	No	No
1412	1	Male	Colostomy AMR	HAI				In-patient	B7	G. Surgery	>9 days	Yes	yes	7	No		No		38.1	>38.0	>37.6	>37.6	Bacteremia	No	No	No	No	No	Yes	No	Cefepime	Ceftriaxone			Yes	Yes	No	No	Yes	No	Yes	No	No	No		No	No
1424	0.6	Female	RVI	Tuberculosis	Sepsis			In-patient	B8	Medical	5-6 days	No	No		Yes	15	No		39.2	>38.0	>37.6	>37.6	Bacteremia	Yes	No	No	No	Yes	Yes	No	Vancomycin	Ceftriaxone	Trimethoprim-sulfametho		Yes	No	Yes	No	No	No	Yes	No	No	No		Yes	Yes	Yes	No
1478	0	Male	Hematologic Malignancy	Neutropenic Fever	HAI			In-patient	D7	Hematology	>9 days	No	No		Yes	15			38.4	>38.0	>37.6	>37.6	Bacteremia	Yes	No	No	No	No	Yes	No	Vancomycin	Meropenem			Yes	No	No	No	No	No	Yes	No	No	No		Yes	Yes	No	No
1526	2.2	Male	Congenital heart disease	Pneumonia				In-patient	C/W	Medical	1-2 days	No	No		No				38.3	>38.0	>37.6	>37.6	Bacteremia	Yes	No	No	No	Yes	No	No					No											Yes	Yes	No	No
1538	0.8	Female	Congenital heart disease	Pneumonia				In-patient	C/W	Medical	7-8 days	No	No		No				38.1	>38.0	>37.6	>37.6	Bacteremia	Yes	No	No	No	Yes	Yes	No	Ceftriaxone	Trimethoprim-sulfametho			Yes	No	No	No	No	No	Yes	No	No	No		Yes	Yes	No	No
1647	2	Male	Atrial fibrillation	Congenital heart disease	Down syndrome	HAI		In-patient	B7	Medical	>9 days	No	No		Yes	21	No		38.1	>38.0	>37.6	>37.6	Bacteremia	Yes	No	No	No	No	Yes	No	Ceftriaxone	Vancomycin			Yes	No	No	No	No	No	Yes	No	No	No		Yes	Yes	No	No
1720	0	Female	Hematologic Malignancy	Sepsis				In-patient	EOPD	Medical	1-2 days	Yes	yes		Yes	17	No		38	37.6-38.0	>37.6	>37.6	Bacteremia	Yes	No	No	No	No	No	No					No											Yes	Yes	No	No
1684	0	Male	Respiratory Distress Syndrome	EONS				In-patient	B6	Medical	1-2 days	NA	yes		No		No		36	<36	<36.5	<36.5	Bacteremia	No	No	No	No	Yes	No	No					Yes	No	No	No	No	No	Yes	No	No	No		No	No
1686	0.2	Male	Congenital heart disease	HAP				In-patient	C/W	Medical	5-6 days	No	No		Yes	7	No		36.6	36.6-37.5	36.6-37.5	36.6-37.5	Bacteremia	Yes	No	No	No	Yes	Yes	No	Aztreonam	Ceftriaxone			Yes	No	No	No	No	No	Yes	No	No	No		Yes	Yes	No	No
1716	45	Male	Wound Infection on Skin					In-patient	EOPD	Medical	1-2 days	No	No		No				39.1	>38.0	>37.6	>37.6	Bacteremia	Yes	No	No	No	No	Yes	No	Amoxacillin				Yes	No	No	No	No	No	Yes	No	No	No		Yes	Yes	No	No
1726	38	Female	Meningitis	HAI				In-patient	B4	SICU	7-8 days	NA	yes		No		No		38.4	>38.0	>37.6	>37.6	Bacteremia	Yes	No	No	No	Yes	Yes	No	Ceftazidime	Vancomycin			Yes	No	No	No	No	No	Yes	No	No	No		No	No
1869	0	Male	Tracheoesophageal fistula (TEF)	Pneumonia				In-patient	B6	NICU	1-2 days	NA	yes		No		No		38.6	>38.0	>37.6	>37.6	Bacteremia	Yes	No	No	No	No	Yes	No	Ampicillin	Cefotaxime			Yes	No	No	No	No	No	Yes	No	No	Yes		No	No
1872	0	Male	EONS					In-patient	B6	NICU	5-6 days	NA	yes		No				38.2	>38.0	>37.6	>37.6	Bacteremia	Yes	No	No	No	Yes	Yes	No	Penicillin-G				Yes	No	No	No	No	No	Yes	No	No	No		No	No
1965	0	Male	Deodenal Atresia	Large intestinal obstruction				In-patient	B6	NICU	>9 days	No	No		No				38	37.6-38.0	>37.6	>37.6	Bacteremia	Yes	No	No	No	Yes	Yes	No	Ampicillin	Cefotaxime			Yes	No	No	No	No	No	Yes	No	No	No		No	No
1961.1	0.1	Female	Tracheoesophageal fistula (TEF)	Gastrectomy	HAI			In-patient	C/W	G. Surgery	7-8 days	No	No		Yes	16	Yes	16	38.3	>38.0	>37.6	>37.6	Bacteremia	Yes	No	No	No	Yes	Yes	No	Trimethoprim-sulfametho	Ceftazidime			Yes	No	No	No	No	No	Yes	Yes	No	No		No	No
1961.2	0.1	Female	Bronchiectasis	Pneumonia	HAI			In-patient	C/W	G. Surgery	7-8 days	No	No		Yes	16	Yes	16	38.3	>38.0	>37.6	>37.6	Bacteremia	Yes	No	No	No	Yes	Yes	No	Trimethoprim-sulfametho	Ceftazidime			Yes	No	No	No	No	No	Yes	No	No	No		No	No
1971	0	Male	EONS	Chronic Obstructive Pulmonary Di				In-patient	B6	NICU	1-2 days	NA	yes		No		No		38.3	>38.0	>37.6	>37.6	Bacteremia	Yes	No	No	No	Yes	No	No					No											No	No
1984	0	Male	RVI	HAI				In-patient	B6	NICU	>9 days	NA	yes		No				36.2	36.0-36.5	<36.5	<36.5	Bacteremia	No	No	No	No	Yes	Yes	No	Ampicillin	Gentamycin			Yes	No	No	No	No	No	Yes	No	No	No		No	No
1997	38	Female	Hematologic Malignancy	HAP				In-patient	C8	Hematology	5-6 days	No	No		Yes	15	No		38.2	>38.0	>37.6	>37.6	Bacteremia	Yes	No	No	No	No	No	No					Yes	No	No	No	No	No	Yes	No	No	No		Yes	Yes	No	No
2122	0.4	Female	Pneumonia	HAI				In-patient	C/W	Medical	5-6 days	No	No		No				39.1	>38.0	>37.6	>37.6	Bacteremia	Yes	Yes	No	Yes	Yes	Yes	No	Ceftriaxone	Aztreonam			Yes	No	No	No	No	No	Yes	No	No	No		Yes	Yes	No	No
1295	0	Male	Sepsis	Ureteral Tract Infection				In-patient	D7	Medical	>9 days	No	No		No				38.1	>38.0	>37.6	>37.6	Bacteremia	Yes	No	No	No	No	Yes	No	Meropenem				Yes	No	No	Yes	No	No	Yes	No	No	No		No	No
2199	14	Female	EONS					In-patient	B6	NICU	5-6 days	NA	yes		No				38.2	>38.0	>37.6	>37.6	Bacteremia	Yes	No	No	No	No	No	No					Yes	No	No	No	No	No	Yes	No	No	No		No	No
2270	5	Male	Arthritis	HAI				In-patient	C7	Medical	7-8 days	Yes	yes	4	No				38.7	>38.0	>37.6	>37.6	Bacteremia	Yes	No	No	No	No	Yes	No	Ceftriaxone	Trimethoprim-sulfametho			Yes	No	No	No	No	No	Yes	No	No	No		No	No
2336	50	Male	Sepsis					In-patient	EOPD	Medical	1-2 days	No	No		No				38.2	>38.0	>37.6	>37.6	Bacteremia	Yes	No	No	No	Yes	No	No					Yes	No	No	Yes	No	No	No	No	No	No		Yes	Yes	No	No
2400	0	Male	EONS					In-patient	B6	NICU	5-6 days	NA	yes		No				38.3	>38.0	>37.6	>37.6	Bacteremia	Yes	No	No	Yes	Yes	Yes	No	Ampicillin	Cefotaxime			Yes	No	No	No	No	No	Yes	No	No	No		No	No
2386	1	Female	Tissue Sarcomas (cancer)					In-patient	C/W	Medical	1-2 days	No	No		No				36.9	36.6-37.5	36.6-37.5	36.6-37.5	Bacteremia	No	No	No	No	Yes	Yes	No	Ceftriaxone				No											Yes	Yes	No	No
2408	50	Male	Chronic kidney disease	Ureteral Tract Infection				In-patient	B4	MICU	1-2 days	No	No		No				38.6	>38.0	>37.6	>37.6	Bacteremia	Yes	No	No	Yes	No	Yes	No	Cefepime				Yes	Yes	No	Yes	No	Yes	No	No	No	No		Yes	Yes	No	No
2435	4.1	Female	Chronic kidney disease	Ureteral Tract Infection				In-patient	C/W	Medical	>9 days	No	No		No				35.8	<36	<36.5	<36.5	Bacteremia	No	No	No	Yes	Yes	Yes	No	Ceftriaxone				Yes	No	No	Yes	No	No	Yes	No	No	No		Yes	Yes	No	No
2429	60	Male	Tissue Sarcomas (cancer)	HAI	Chronic kidney disease			In-patient	D3	G. Surgery	>9 days	No	No		No				38.4	>38.0	>37.6	>37.6	Bacteremia	Yes	No	No	No	Yes	Yes	No	Ceftriaxone				Yes	No	No	Yes	No	No	No	Yes	No	No		Yes	Yes	No	No
2572.1	0.2	Female	Subdural Hematoma					In-patient	B7	Medical	3-4 days	NA	yes		No				38.2	>38.0	>37.6	>37.6	Bacteremia	Yes	Yes	No	No	No	No	No					No											No	No
2556	65	Male	Hematologic Malignancy	Neutropenic Fever				In-patient	C8	Hematology	>9 days	No	No		Yes	44	No		39.2	>38.0	>37.6	>37.6	Bacteremia	Yes	No	No	No	No	Yes	No	Meropenem	Vancomycin			Yes	No	No	No	No	No	Yes	No	No	No		Yes	Yes	No	No
2592	0	Male	EONS					In-patient	B6	NICU	1-2 days	NA	yes		No				38.3	>38.0	>37.6	>37.6	Bacteremia	Yes	No	No	No	No	No	No					No											No	No
2668	28	Female	Hematologic Malignancy	HAI				In-patient	D8	Hematology	>9 days	No	No		Yes	11	No		38.2	>38.0	>37.6	>37.6	Bacteremia	Yes	No	No	No	Yes	Yes	No	Cefotaxime				Yes	No	No	Yes	No	No	Yes	No	No	No		Yes	Yes	No	No
2686	13	Male	Tracheoesophageal fistula (TEF)	Pneumonia	HAI			In-patient	B6	NICU	7-8 days	NA	yes		No				36.1	36.0-36.5	<36.5	<36.5	Bacteremia	Yes	No	No	No	Yes	Yes	No	Ampicillin	Cefotaxime			Yes	No	No	No	No	No	Yes	No	No	No		No	No
2697	0	Male	EONS	Post partum				In-patient	B6	NICU	1-2 days	NA	yes		No				38	37.6-38.0	>37.6	>37.6	Bacteremia	Yes	No	No	No	Yes	No	No					No											No	No
2789	0	Male	EONS					In-patient	B6	NICU	5-6 days	NA	yes		No		No		38.2	>38.0	>37.6	>37.6	Bacteremia	Yes	No	No	No	Yes	Yes	No	Ampicillin	Gentamycin			Yes	No	No	No	No	No	Yes	No	No	No		No	No
2836	8	Female	Sepsis	Hematologic Malignancy				In-patient	B4	MICU	3-4 days	Yes	yes	3	Yes	10	No		38.1	>38.0	>37.6	>37.6	Bacteremia	Yes	Yes	No	No	No	Yes	No	Meropenem	Vancomycin			Yes	No	No	Yes	No	No	No	No	No	No		Yes	Yes	No	No
2915	3	Female	Lymphoma	HAI				In-patient	D7	Hematology	>9 days	No	No		No				38	37.6-38.0	>37.6	>37.6	Bacteremia	Yes	No	No	No	Yes	No	No					Yes	No	No	No	No	No	Yes	No	No	No		Yes	Yes	No	No
2961	6.5	Male	Tissue Sarcomas (cancer)	HAI				In-patient	D7	Hematology	1-2 days	No	No		Yes	7	No		39.8	>38.0	>37.6	>37.6	Bacteremia	Yes	No	No	No	Yes	No	No					Yes	No	No	No	No	No	Yes	No	No	No		Yes	Yes	No	No
3004	0	Female	EONS	Meningitis				In-patient	B6	NICU	5-6 days	NA	yes		No				38.5	>38.0	>37.6	>37.6	Bacteremia	Yes	No	No	No	No	Yes	No	Ampicillin	Cefotaxime			Yes	No	No	No	No	No	Yes	No	No	No		No	No
3033	27	Male	Brain tumor	Surgical Wound Infections				In-patient	B4	SICU	>9 days	No	No		Yes	32	No		39.5	>38.0	>37.6	>37.6	Bacteremia	Yes	No	No	No	Yes	Yes	No	Ceftriaxone				Yes	Yes	No	No	Yes	No	Yes	No	No	No		Yes	Yes	No	No
3053	40	Female	Tuberculosis	Nephrotic syndrome				In-patient	EOPD	Medical	1-2 days	No	No		Yes	30	No		38.2	>38.0	>37.6	>37.6	Bacteremia	Yes	No	No	No	Yes	No	No					Yes	No	No	Yes	No	No	No	No	No	No		Yes	Yes	No	No
3050	3	Female	Chronic kidney disease	Ureteral Tract Infection				In-patient	C7	Medical	>9 days	No	No		Yes	62	No		38.5	>38.0	>37.6	>37.6	Bacteremia	Yes	No	No	No	No	Yes	No	Meropenem				Yes	No	Yes	No	No	No	Yes	No	No	No		Yes	Yes	No	No
3272	0.2	Female	Omphalocel					In-patient	C7	Medical	7-8 days	No	No		No				39.3	>38.0	>37.6	>37.6	Bacteremia	Yes	No	No	No	No	No	No					No											Yes	Yes	No	No
3274	0	Male	Ventriculities (Brain inflamation)					In-patient	B5	Medical	3-4 days	No	No		No		No		39	>38.0	>37.6	>37.6	Bacteremia	Yes	No	No	No	No	Yes	No	Ceftazidime	Vancomycin			Yes	No	Yes	No	No	No	No	Yes	No	No		No	No
3297	35	Female	Brain tumor					In-patient	B4	SICU	>9 days	NA	yes		No				36.5	36.0-36.5	<36.5	<36.5	Bacteremia	No	No	No	No	Yes	Yes	No	Ceftriaxone	Vancomycin			Yes	Yes	No	Yes	Yes	No	Yes	No	No	No		Yes	Yes	No	No
3326	9	Male	Hematologic Malignancy	Neutropenic Fever				In-patient	D7	Hematology	5-6 days	No	No		No				40.5	>38.0	>37.6	>37.6	Bacteremia	Yes	No	No	No	Yes	Yes	No	Trimethoprim-sulfametho				Yes	No	No	No	No	No	Yes	No	No	No		Yes	Yes	No	No
3416	4	Male	Pneumonia					In-patient	C/W	Medical	5-6 days	No	No		No				38.5	>38.0	>37.6	>37.6	Bacteremia	Yes	No	No	No	No	No	No					No											No	No
3524	50	Female	Surgical Wound Infections	Hypothyroidism	HAI			In-patient	D5	G. Surgery	3-4 days	Yes	yes	6	No				39.6	>38.0	>37.6	>37.6	Bacteremia	Yes	Yes	Yes	Yes	No	No	No					Yes	No	No	No	No	No	Yes	No	No	No		No	No
3557	38	Female	Tissue Sarcomas (cancer)					In-patient	B4	SICU	7-8 days	NA	yes		No				38.6	>38.0	>37.6	>37.6	Bacteremia	Yes	No	No	No	Yes	Yes	No	Vancomycin	Ceftazidime	Ciprofloxacin	Trimethoprim-sulfametho	Yes	Yes	No	No	Yes	No	Yes	No	No	No		No	No
3573	0	Female	EONS	RVI				In-patient	B6	Medical	1-2 days	NA	yes		No				38.2	>38.0	>37.6	>37.6	Bacteremia	Yes	No	No	No	Yes	No	No					No											No	No
3650	6	Male	Lymphoma	HAI	Neutropenic Fever			In-patient	D7	Hematology	7-8 days	No	No		No				38.2	>38.0	>37.6	>37.6	Bacteremia	Yes	No	No	No	Yes	Yes	No	Trimethoprim-sulfametho	Gentamycin			Yes	No	No	No	No	No	Yes	No	No	No		Yes	Yes	No	No
6024	8	Male	Hematologic Malignancy					In-patient	C/W	Hematology	1-2 days	No	No		No				38	37.6-38.0	>37.6	>37.6	Bacteremia	Yes	No	Yes	No	No	Yes	No	Ceftriaxone				No											Yes	Yes	No	No
3910	0	Male	EONS					In-patient	B6	NICU	7-8 days	NA	yes		No				38	37.6-38.0	>37.6	>37.6	Bacteremia	Yes	No	No	No	No	Yes	No	Ampicillin	Gentamycin			Yes	Yes	No	No	No	No	Yes	No	No	No		No	No
3717	60	Male	Hematologic Malignancy	Neutropenic Fever	Gastrointestinal Infection			In-patient	D8	Hematology	5-6 days	No	No		Yes	10	No		39.4	>38.0	>37.6	>37.6	Bacteremia	Yes	Yes	Yes	No	Yes	Yes	No	Cefepime	Vancomycin			Yes	No	No	No	No	No	Yes	No	No	No		Yes	Yes	No	No
3756	13	Female	Hematologic Malignancy	Neutropenic Fever				In-patient	EOPD	Hematology	1-2 days	No	No		No				38.5	>38.0	>37.6	>37.6	Bacteremia	Yes	Yes	No	No	Yes	No	No					No											Yes	Yes	No	No
3763	63	Female	Hematologic Malignancy	Pneumonia				In-patient	D8	Hematology	>9 days	No	No		No				38.9	>38.0	>37.6	>37.6	Bacteremia	Yes	No	No	Yes	Yes	Yes	No	Cefepime	Vancomycin			Yes	No	No	No	No	No	Yes	No	No	No		Yes	Yes	No	No
3799	0	Male	LONS					In-patient	B6	NICU	3-4 days	No	No		No				36	<36	<36.5	<36.5	Bacteremia	No	No	No	No	Yes	No	No					Yes	No	No	No	No	No	Yes	No	No	No		No	No
3744	28	Male	Sepsis	Dysrhythmia (irregular heartbeat	HAP			In-patient	EOPD	Medical	3-4 days	No	No		No				38.8	>38.0	>37.6	>37.6	Bacteremia	Yes	Yes	No	No	Yes	No	No					No											No	No
3862	2	Female	Ureteral Tract Infection	995				In-patient	D7	Medical	1-2 days	No	No		No				38.9	>38.0	>37.6	>37.6	Bacteremia	Yes	No	No	No	No	No	No					No											Yes	Yes	No	No
3884	6	Male	Pneumonia					In-patient	B7	Medical	5-6 days	No	No		No				39	>38.0	>37.6	>37.6	Bacteremia	Yes	No	No	No	Yes	Yes	No	Ceftriaxone				No											No	No
3913.1	18	Male	Hematologic Malignancy	Neutropenic Fever				In-patient	B5	Hematology	7-8 days	No	No		No				38.9	>38.0	>37.6	>37.6	Bacteremia	Yes	Yes	Yes	No	Yes	Yes	No	Trimethoprim-sulfametho	Ciprofloxacin			No											Yes	Yes	No	No
3913.2	18	Male	Hematologic Malignancy	Neutropenic Fever				In-patient	B5	Hematology	7-8 days	No	No		No				38.9	>38.0	>37.6	>37.6	Bacteremia	Yes	Yes	Yes	No	Yes	Yes	No	Trimethoprim-sulfametho	Ciprofloxacin			No											Yes	Yes	No	No
3988	2	Female	Willum's tumor (Nephroblastoma)	Sepsis				In-patient	PEOPD	Oncology	1-2 days	No	No		No				38.1	>38.0	>37.6	>37.6	Bacteremia	Yes	No	No	No	Yes	No	No					No											Yes	Yes	No	No
3985	32	Female	Heart Disease	Sepsis				In-patient	B4	MICU	>9 days	NA	yes		No				38.8	>38.0	>37.6	>37.6	Bacteremia	Yes	No	No	No	Yes	Yes	No	Ciprofloxacin	Vancomycin			Yes	Yes	No	Yes	No	No	Yes	No	No	No		Yes	Yes	No	No
5595	3	Male	Hematologic Malignancy	Neutropenic Fever				In-patient	C/W	Hematology	5-6 days	No	No		No				38.5	>38.0	>37.6	>37.6	Bacteremia	Yes	No	No	No	Yes	No	No					Yes	No	No	No	No	No	Yes	No	No	No		Yes	Yes	No	No
4054	6	Male	Brain injury	Surgical Wound Infections				In-patient	B4	SICU	3-4 days	NA	yes		No				39	>38.0	>37.6	>37.6	Bacteremia	Yes	No	No	No	Yes	Yes	No	Ceftriaxone				Yes	Yes	No	Yes	Yes	No	Yes	No	No	No		No	No
4086	20	Male	Hematologic Malignancy	Empyema (Pus in plural cavity)				In-patient	C8	Hematology	>9 days	No	No		Yes	19	No		40	>38.0	>37.6	>37.6	Bacteremia	Yes	No	No	Yes	Yes	Yes	No	Vancomycin	Cefepime	Trimethoprim-sulfametho		Yes	No	No	No	No	No	Yes	No	No	No		Yes	Yes	No	No
4080	7	Male	Wound Infection on Skin	Neutropenic Fever	Hematologic Malignancy			In-patient	D7	Hematology	1-2 days	No	No		Yes	10	No		38.8	>38.0	>37.6	>37.6	Bacteremia	Yes	No	No	No	No	No	No					No											Yes	Yes	No	No
4090	6	Male	LONS					In-patient	C/W	Medical	1-2 days	No	No		No				38.9	>38.0	>37.6	>37.6	Bacteremia	Yes	Yes	No	No	No	No	No					No											No	No
6569	0	Female	Respiratory Distress Syndrome	EONS	Preturm			In-patient	B6	NICU	1-2 days	NA	yes		No				34.7	<36	<36.5	<36.5	Bacteremia	No	No	No	No	Yes	Yes	No	Ampicillin	Gentamycin			Yes	No	No	No	No	No	Yes	No	No	No		Yes	Yes	No	No
5009	0	Male	EONS	Preturm				In-patient	B6	NICU	3-4 days	NA	yes		No				36.7	36.6-37.5	36.6-37.5	36.6-37.5	Bacteremia	No	No	No	No	Yes	No	No					Yes	No	No	No	No	No	Yes	No	No	No		No	No
6568	0	Female	Tracheoesophageal fistula (TEF)					In-patient	B6	NICU	1-2 days	NA	yes		No				38.3	>38.0	>37.6	>37.6	Bacteremia	Yes	No	No	No	No	No	No					No											No	No
5055.1	0	Female	EONS	MAS				In-patient	B6	NICU	1-2 days	NA	yes		No				36.1	36.0-36.5	<36.5	<36.5	Bacteremia	No	No	No	No	Yes	No	No					Yes	No	No	No	No	No	Yes	No	No	No		No	No
5055.2	0	Female	EONS	MAS				In-patient	B6	NICU	1-2 days	NA	yes		No				36.1	36.0-36.5	<36.5	<36.5	Bacteremia	No	No	No	No	Yes	No	No					Yes	No	No	No	No	No	Yes	No	No	No		No	No
5082.1	0	Male	Respiratory Distress Syndrome	EONS				In-patient	B6	NICU	7-8 days	NA	yes		No				38	37.6-38.0	>37.6	>37.6	Bacteremia	Yes	No	No	No	Yes	Yes	No	Ampicillin	Gentamycin	Cefotaxime		Yes	No	No	No	No	No	Yes	No	No	Yes		No	No
5082.2	0	Male	Respiratory Distress Syndrome	EONS				In-patient	B6	NICU	7-8 days	NA	yes		No				38	37.6-38.0	>37.6	>37.6	Bacteremia	Yes	No	No	No	Yes	Yes	No	Ampicillin	Gentamycin	Cefotaxime		Yes	No	No	No	No	No	Yes	No	No	Yes		No	No
5289	65	Male	Ischemic Heart Disease	Gangrene	Sepsis			In-patient	B4	SICU	>9 days	NA	yes		No				38.8	>38.0	>37.6	>37.6	Bacteremia	Yes	Yes	No	No	Yes	Yes	No	Meropenem	Vancomycin	Ciprofloxacin		Yes	Yes	Yes	No	Yes	No	Yes	No	No	No		Yes	Yes	No	No
5292	20	Male	Brain injury	Brain tumor				In-patient	B4	SICU	>9 days	NA	yes		No				40	>38.0	>37.6	>37.6	Bacteremia	Yes	No	No	No	Yes	Yes	No	Ceftriaxone	Trimethoprim-sulfametho			Yes	Yes	No	No	Yes	No	Yes	No	No	No		No	No
5315	35	Male	Hematologic Malignancy	Neutropenic Fever				In-patient	D8	Hematology	>9 days	No	No		No				38	37.6-38.0	>37.6	>37.6	Bacteremia	Yes	No	No	No	No	No	No					No											Yes	Yes	No	No
5348	2	Female	Ureteral Tract Infection	Imperforated Anus	Nephrotic syndrome			In-patient	C/W	Medical	1-2 days	No	No		No				39	>38.0	>37.6	>37.6	Bacteremia	Yes	No	No	No	No	Yes	No	Trimethoprim-sulfametho				Yes	No	No	Yes	No	No	No	Yes	No	No		Yes	Yes	No	No
5345	0	Male	Pancytopenia	Anemia				In-patient	C/W	Medical	>9 days	No	No		No				38.5	>38.0	>37.6	>37.6	Bacteremia	Yes	Yes	No	No	No	No	No					No											Yes	Yes	No	No
5357	0	Female	Large intestinal obstruction	Respiratory Distress Syndrome				In-patient	B6	NICU	1-2 days	No	No		Yes	1	Yes	1	36	<36	<36.5	<36.5	Bacteremia	No	No	No	Yes	Yes	Yes	No	Ceftriaxone	Trimethoprim-sulfametho			Yes	No	No	No	No	No	Yes	No	No	No		No	No
5427	1	Male	Tissue Sarcomas (cancer)	Pancytopenia	Respiratory Distress Syndrome			In-patient	C/W	Medical	1-2 days	No	No		No				38.6	>38.0	>37.6	>37.6	Bacteremia	Yes	No	No	No	No	No	No					No											No	No
5452	0	Female	LONS	Preturm				In-patient	C/W	Medical	3-4 days	No	No		Yes	4	No		38.5	>38.0	>37.6	>37.6	Bacteremia	Yes	No	No	Yes	No	No	No					No											No	No
5431	40	Female	Hematologic Malignancy	Tuberculosis				In-patient	C8	Hematology	>9 days	No	No		No				39	>38.0	>37.6	>37.6	Bacteremia	Yes	No	No	No	No	No	No					No											Yes	Yes	No	No
5437	51	Male	Heart Disease	Sepsis				In-patient	EOPD	Medical	1-2 days	No	No		Yes	27	No		39	>38.0	>37.6	>37.6	Bacteremia	Yes	No	Yes	Yes	Yes	No	No					Yes	No	No	Yes	No	No	No	No	No	No		Yes	Yes	No	No
5396	0	Male	Deodenal Atresia					In-patient	B6	Medical	1-2 days	No	No		No				38	37.6-38.0	>37.6	>37.6	Bacteremia	Yes	No	No	Yes	No	No	No					No											No	No
5514	0.5	Male	Gastrointestinal Infection	Sepsis				In-patient	C/W	Medical	1-2 days	No	No		No				38.9	>38.0	>37.6	>37.6	Bacteremia	Yes	No	No	No	Yes	No	No					No											Yes	Yes	No	No
5550	13	Male	Hematologic Malignancy	Gastrointestinal Infection				In-patient	D7	Hematology	>9 days	No	No		No				38.3	>38.0	>37.6	>37.6	Bacteremia	Yes	No	Yes	No	Yes	Yes	No	Ciprofloxacin	Trimethoprim-sulfametho	Ceftriaxone	Gentamycin	Yes	No	No	No	No	No	Yes	No	No	No		Yes	Yes	No	No
5557	16	Male	Hematologic Malignancy					In-patient	D8	Hematology	>9 days	No	No		Yes	15	No		39	>38.0	>37.6	>37.6	Bacteremia	Yes	No	No	No	No	Yes	No	Trimethoprim-sulfametho	Ciprofloxacin	Vancomycin		Yes	No	No	No	No	No	Yes	No	No	No		Yes	Yes	No	No
6104	3	Female	Hematologic Malignancy					In-patient	EOPD	Medical	1-2 days	No	No		Yes	7	No		38.2	>38.0	>37.6	>37.6	Bacteremia	Yes	No	No	No	No	No	No					No											Yes	Yes	No	No
5622	3.7	Female	Hematologic Malignancy	HAI	Neutropenic Fever			In-patient	C/W	Hematology	1-2 days	No	No		No				38.6	>38.0	>37.6	>37.6	Bacteremia	Yes	No	No	No	No	No	No					No											Yes	Yes	No	No
6480	0	Female	EONS					In-patient	B6	NICU	1-2 days	No	No		No				38	37.6-38.0	>37.6	>37.6	Bacteremia	Yes	No	No	No	No	No	No					Yes	Yes	No	No	No	No	Yes	No	No	No		No	No
5621	2	Male	Respiratory Distress Syndrome	Pneumonia				In-patient	B4	MICU	1-2 days	No	No		Yes	7	No		37.3	36.6-37.5	36.6-37.5	36.6-37.5	Bacteremia	Yes	No	No	No	No	Yes	No	Ampicillin	Ceftriaxone	Vancomycin		Yes	Yes	No	No	Yes	No	Yes	No	No	Yes		Yes	Yes	No	No
6523	0.5	Male	Hematologic Malignancy	Neutropenic Fever	Gangrene			In-patient	C/W	Hematology	>9 days	No	No		Yes	21	No		37.5	36.6-37.5	36.6-37.5	36.6-37.5	Bacteremia	Yes	No	No	No	No	Yes	No	Vancomycin	Meropenem			Yes	No	No	No	No	No	Yes	No	No	No		Yes	Yes	No	No
1836	50	Female	Sepsis					In-patient	B5	Medical	5-6 days	No	No		No				38.2	>38.0	>37.6	>37.6	Bacteremia	Yes	No	No	No	Yes	Yes	No	Cefepime				Yes	No	No	No	Yes	No	No	No	No	No		Yes	Yes	No	No
5863	46	Male	Heart Disease	Sepsis				In-patient	B8	Medical	>9 days	No	No		No				38.2	>38.0	>37.6	>37.6	Bacteremia	Yes	No	No	No	No	No	No					No											No	No
5866	3	Male	Congenital heart disease	LONS				In-patient	B6	NICU	1-2 days	No	No		No				38	37.6-38.0	>37.6	>37.6	Bacteremia	Yes	No	No	No	Yes	Yes	No	Ampicillin	Cefotaxime			Yes	No	No	No	No	No	Yes	No	No	No		No	No
6525	0.8	Male	Hematologic Malignancy					In-patient	C/W	Hematology	1-2 days	No	No		Yes	30	No		39	>38.0	>37.6	>37.6	Bacteremia	Yes	No	No	No	No	Yes	No	Ceftriaxone				No											Yes	Yes	No	No
5892	17	Female	Hematologic Malignancy					In-patient	InM	Hematology	1-2 days	No	No		Yes	8	No		39.8	>38.0	>37.6	>37.6	Bacteremia	Yes	No	No	No	Yes	Yes	No	Cefepime				No											Yes	Yes	No	No
5897	9	Male	Hematologic Malignancy					In-patient	D7	Hematology	>9 days	No	No		No				38	37.6-38.0	>37.6	>37.6	Bacteremia	Yes	No	No	No	Yes	Yes	No	Gentamycin	32	Trimethoprim-sulfametho	Meropenem	Yes	No	No	No	No	No	Yes	No	No	No		Yes	Yes	No	No
5936	12	Male	Hematologic Malignancy	Neutropenic Fever				In-patient	D7	Hematology	1-2 days	No	No		No				39	>38.0	>37.6	>37.6	Bacteremia	Yes	No	No	Yes	No	No	No					No											Yes	Yes	No	No
5971	2	Male	Sepsis					In-patient	B6	NICU	1-2 days	NA	yes		No				38.2	>38.0	>37.6	>37.6	Bacteremia	Yes	No	No	No	No	No	No					Yes	No	No	No	No	No	Yes	No	No	No		No	No
6199	9	Female	Pancytopenia	Hematologic Malignancy	Ischemic Heart Disease			In-patient	D7	Hematology	7-8 days	No	No		No				40.2	>38.0	>37.6	>37.6	Bacteremia	Yes	No	No	Yes	Yes	Yes	No	Ceftriaxone	Gentamycin	Vancomycin		Yes	No	No	No	No	No	Yes	No	No	No		Yes	Yes	No	No
6589	18	Male	Hematologic Malignancy	Neutropenic Fever				In-patient	C8	Medical	3-4 days	No	No		No				38.7	>38.0	>37.6	>37.6	Bacteremia	Yes	No	No	Yes	Yes	No	No					Yes	No	No	No	No	No	Yes	No	No	No		Yes	Yes	No	No
5966	30	Male	Hematologic Malignancy	Neutropenic Fever				In-patient	EOPD	Medical	>9 days	No	No		No				38.2	>38.0	>37.6	>37.6	Bacteremia	Yes	No	No	No	No	Yes	No	Ciprofloxacin				Yes	No	No	No	No	No	Yes	No	No	No		Yes	Yes	No	No
5974	0.1	Male	Meningitis					In-patient	B6	NICU	>9 days	No	No		No				38.4	>38.0	>37.6	>37.6	Bacteremia	Yes	No	No	No	No	Yes	No	Ampicillin	Gentamycin			Yes	No	No	No	No	No	Yes	No	No	No		No	No
6054	0	Male	Sepsis					In-patient	B4	NICU	1-2 days	NA	yes		No				38.6	>38.0	>37.6	>37.6	Bacteremia	Yes	No	No	No	No	No	No					Yes	No	No	No	No	No	Yes	No	No	No		No	No
6062	0.1	Female	Ileai atresia	LONS				In-patient	C7	G. Surgery	7-8 days	No	No		No				38.2	>38.0	>37.6	>37.6	Bacteremia	Yes	No	No	No	No	Yes	No	Ceftriaxone				Yes	No	No	No	No	No	Yes	No	No	No		Yes	Yes	No	No
6065	13	Male	Hematologic Malignancy	Sepsis				In-patient	D4	Hematology	>9 days	No	No		No				39.5	>38.0	>37.6	>37.6	Bacteremia	Yes	No	No	No	No	Yes	No	Meropenem	Vancomycin			Yes	No	No	No	No	No	Yes	No	No	No		Yes	Yes	No	No
6102	1.3	Male	Ureteral Tract Infection	Meningitis				In-patient	C/W	Medical	1-2 days	No	No		No				37.5	36.6-37.5	36.6-37.5	36.6-37.5	Bacteremia	Yes	No	No	Yes	No	No	No					No											Yes	Yes	No	No
6124	0.1	Male	Respiratory Distress Syndrome	MAS				In-patient	B6	NICU	>9 days	NA	yes		No				38.5	>38.0	>37.6	>37.6	Bacteremia	Yes	Yes	No	No	Yes	Yes	No	Ampicillin	Gentamycin			Yes	No	No	No	Yes	No	Yes	No	No	No		No	No
6194	0.3	Female	Congenital heart disease	Infective endocarditis				In-patient	C/W	Medical	1-2 days	No	No		No				38	37.6-38.0	>37.6	>37.6	Bacteremia	Yes	No	No	No	Yes	Yes	No	Ceftriaxone	Gentamycin			No											Yes	Yes	No	No
6186	0	Female	Omphalocel	EONS				In-patient	B6	NICU	1-2 days	NA	yes		No				38.2	>38.0	>37.6	>37.6	Bacteremia	Yes	No	No	No	No	No	No					Yes	No	No	No	No	No	Yes	No	No	No		No	No
6188	0.2	Female	LONS					In-patient	C/W	Medical	1-2 days	No	No		Yes	30	No		38.6	>38.0	>37.6	>37.6	Bacteremia	Yes	No	No	No	Yes	Yes	No	Ceftriaxone	Gentamycin			Yes	No	No	No	No	No	Yes	No	No	Yes		No	No
6238	5	Male	Hematologic Malignancy					In-patient	D7	Hematology	>9 days	No	No		No				38.1	>38.0	>37.6	>37.6	Bacteremia	Yes	No	No	No	Yes	No	No					Yes	No	No	No	No	No	Yes	No	No	No		Yes	Yes	No	No
6443	42	Female	Hematologic Malignancy	Sepsis				In-patient	EOPD	Medical	1-2 days	No	No		Yes	30	No		38	37.6-38.0	>37.6	>37.6	Bacteremia	Yes	Yes	Yes	No	Yes	No	No					No											Yes	Yes	No	No
6463	51	Female	Congestive Heart Failure	Pneumonia				In-patient	EOPD	Medical	1-2 days	No	No		Yes	22	No		38	37.6-38.0	>37.6	>37.6	Bacteremia	Yes	No	No	No	No	Yes	No	Vancomycin	Ceftazidime			No											Yes	Yes	No	No
6435	2	Male	Hematologic Malignancy					In-patient	C/W	Medical	1-2 days	No	No		No				38.2	>38.0	>37.6	>37.6	Bacteremia	Yes	No	Yes	No	No	No	No					No											Yes	Yes	No	No
6230	60	Female	Cervical Ca	Sepsis				In-patient	EOPD	Medical	1-2 days	No	No		No				38.5	>38.0	>37.6	>37.6	Bacteremia	Yes	Yes	Yes	Yes	Yes	Yes	No	Ceftriaxone	Trimethoprim-sulfametho			Yes	No	No	No	No	No	No	Yes	No	No		Yes	Yes	No	No
6339	8	Female	Hematologic Malignancy	HAI				In-patient	D7	Hematology	7-8 days	No	No		No				39.8	>38.0	>37.6	>37.6	Bacteremia	Yes	No	No	No	Yes	Yes	No	Cefotaxime	Gentamycin			Yes	No	No	No	No	No	Yes	No	No	No		Yes	Yes	No	No
1308	0.1	Male	LONS	Meningitis				In-patient	C/W	Medical	3-4 days	No	No		No		No		38.1	>38.0	>37.6	>37.6	Bacteremia	Yes	No	No	Yes	No	No	No					Yes	No	No	No	No	No	Yes	No	No	No		No	No
1340	22	Female	Hematologic Malignancy	Neutropenic Fever	Post partum			In-patient	D8	Medical	>9 days	No	No		No				39	>38.0	>37.6	>37.6	Bacteremia	Yes	No	No	No	Yes	Yes	No	Ciprofloxacin	Cefepime	Meropenem	Trimethoprim-sulfametho	Yes	No	No	Yes	Yes	No	Yes	No	No	No		Yes	Yes	No	No
1485	0	Male	Gastrointestinal Infection					In-patient	B6	Emergency	1-2 days	No	No		No		No		35.1	<36	<36.5	<36.5	Bacteremia	No	No	No	No	No	No	No					No											No	No
1573	12	Male	Brain injury	Subdural Hematoma	Pneumonia			In-patient	C7	G. Surgery	3-4 days	No	No		No				38.2	>38.0	>37.6	>37.6	Bacteremia	Yes	No	No	No	Yes	No	No					Yes	No	No	No	No	No	Yes	No	No	Yes		Yes	Yes	No	No
1683	0.1	Male	Preturm	EONS	Respiratory Distress Syndrome			In-patient	B6	NICU	5-6 days	NA	yes		No				36	<36	<36.5	<36.5	Bacteremia	No	No	No	No	No	No	No					Yes	No	No	No	No	No	Yes	No	No	No		No	No
1829	44	Male	Tissue Sarcomas (cancer)	Surgical Wound Infections	Sepsis	Thrombocytopenia		In-patient	B4	MICU	>9 days	No	No		No				38.2	>38.0	>37.6	>37.6	Bacteremia	Yes	No	No	Yes	Yes	Yes	No	Ceftriaxone	Trimethoprim-sulfametho			Yes	Yes	No	Yes	Yes	No	Yes	Yes	No	Yes		Yes	Yes	No	No
1927	0	Female	Respiratory Distress Syndrome	EONS				In-patient	B6	NICU	3-4 days	NA	yes		Yes	4	No		38.8	>38.0	>37.6	>37.6	Bacteremia	Yes	No	No	No	No	No	No					Yes	No	No	No	No	No	Yes	No	No	No		No	No
2438	13	Male	Cellulitus	Neutropenic Fever				In-patient	D7	Oncology	>9 days	Yes	yes	41	No		No		38.1	>38.0	>37.6	>37.6	Bacteremia	Yes	No	No	No	Yes	Yes	No	Ceftriaxone	Cloxacillin			Yes	No	No	No	No	No	Yes	No	No	No	2	Yes	Yes	No	No
2477	40	Female	Rectal Ca	Sepsis				In-patient	EOPD	Emergency	5-6 days	No	No		Yes	5	No		38.6	>38.0	>37.6	>37.6	Bacteremia	Yes	No	No	No	Yes	Yes	No	Vancomycin	Ceftazidime	Ciprofloxacin		Yes	No	No	Yes	No	No	Yes	No	No	No		Yes	Yes	No	No
2606	0	Female	Preturm	Respiratory Distress Syndrome	Neonatal jaundice			In-patient	B6	NICU	>9 days	No	No		No		No		36.7	36.6-37.5	36.6-37.5	36.6-37.5	Other	No	No	No	No	No	Yes	No	Ampicillin	Cefotaxime			No											No	No
2840	0	Male	Congenital heart disease	EONS	Respiratory Distress Syndrome			In-patient	B6	NICU	1-2 days	NA	yes		No				38.5	>38.0	>37.6	>37.6	Bacteremia	Yes	Yes	No	No	No	Yes	No	Ampicillin-Sulbactam				Yes	No	No	No	No	No	Yes	No	No	Yes		No	No
2841	0	Male	EONS	Meningitis				In-patient	B6	NICU	>9 days	No	No		No		No		38.5	>38.0	>37.6	>37.6	Other	Yes	No	No	No	No	Yes	No	Ampicillin	Cefotaxime			No											No	No
2927	38	Female	Pancytopenia	Anemia	Thrombocytopenia			In-patient	EOPD	Emergency	5-6 days	No	No		No				38.8	>38.0	>37.6	>37.6	Bacteremia	Yes	No	No	No	Yes	No	No					Yes	No	No	Yes	No	No	Yes	No	No	No		Yes	Yes	No	No
2977	0	Female	Respiratory Distress Syndrome	EONS				In-patient	B6	NICU	5-6 days	NA	yes		No				38.2	>38.0	>37.6	>37.6	Bacteremia	Yes	No	No	No	Yes	Yes	No	Ampicillin	Gentamycin			Yes	No	No	No	No	No	Yes	No	No	No		No	No
2979	5	Male	Hematologic Malignancy	Neutropenic Fever				In-patient	D7	Hematology	>9 days	No	No		No				38	37.6-38.0	>37.6	>37.6	Bacteremia	Yes	No	No	No	Yes	Yes	No	Ceftriaxone	Gentamycin			Yes	No	No	No	No	No	Yes	No	No	No		Yes	Yes	No	No
3205	64	Male	Hematologic Malignancy					In-patient	EOPD	Medical	7-8 days	No	No		No				38.3	>38.0	>37.6	>37.6	Bacteremia	Yes	No	No	No	No	Yes	No	Vancomycin	Meropenem			Yes	No	No	No	No	No	Yes	No	No	No		Yes	Yes	No	No
3278	0	Male	Respiratory Distress Syndrome					In-patient	B6	NICU	3-4 days	NA	yes		No				35.9	<36	<36.5	<36.5	Bacteremia	No	No	No	No	No	No	No					Yes	No	No	No	No	No	Yes	No	No	No		No	No
3453	0	Female	Respiratory Distress Syndrome	EONS				In-patient	B6	NICU	>9 days	NA	yes		No				35.9	<36	<36.5	<36.5	Bacteremia	No	No	No	No	Yes	Yes	No	Ampicillin	Cefotaxime	Trimethoprim-sulfametho		Yes	No	No	No	Yes	No	Yes	No	No	No		No	No
3464	0	Female	Respiratory Distress Syndrome					In-patient	B6	NICU	5-6 days	NA	yes		No				35.7	<36	<36.5	<36.5	Bacteremia	No	No	No	No	Yes	No	No					Yes	No	No	No	No	No	Yes	No	No	No		No	No
3526	3	Male	Pneumonia	Tissue Sarcomas (cancer)				In-patient	C/W	Medical	1-2 days	No	No		No				38	37.6-38.0	>37.6	>37.6	Bacteremia	Yes	No	No	No	Yes	No	No					Yes	No	No	No	No	No	Yes	No	No	No		Yes	Yes	No	No
3542	0	Female	Imperforated Anus					In-patient	B6	G. Surgery	>9 days	NA	yes		No				38.4	>38.0	>37.6	>37.6	Bacteremia	Yes	No	No	No	Yes	Yes	No	Ampicillin	Cefotaxime			Yes	No	No	No	No	No	Yes	Yes	No	No		No	No
3668	0	Male	EONS	Respiratory Distress Syndrome				In-patient	B6	NICU	1-2 days	NA	yes		No				35.8	<36	<36.5	<36.5	Bacteremia	No	No	No	No	Yes	No	No					Yes	No	No	No	No	No	Yes	No	No	No		No	No
3825	10	Female	LONS					In-patient	B7	Medical	3-4 days	Yes	yes	3	No				38.1	>38.0	>37.6	>37.6	Bacteremia	Yes	No	No	No	No	Yes	No	Ampicillin	Gentamycin	Cefotaxime		Yes	No	No	No	No	No	Yes	No	No	No		No	No
3870	75	Male	Lung CA	Tissue Sarcomas (cancer)	Sepsis			In-patient	EOPD	Medical	7-8 days	No	No		No				38.7	>38.0	>37.6	>37.6	Bacteremia	Yes	No	No	No	Yes	Yes	No	Ceftriaxone				Yes	No	No	Yes	No	No	Yes	No	No	No		Yes	Yes	No	No
4067.1	0	Male	Tracheoesophageal fistula (TEF)	HAI	Congenital heart disease			In-patient	B6	NICU	>9 days	Yes	yes		No		No		36.2	36.0-36.5	<36.5	<36.5	Bacteremia	No	No	No	No	No	Yes	No	Ampicillin	Gentamycin			Yes	No	No	No	No	No	Yes	No	No	No		No	No
4089	50	Male	Diabetes					In-patient	B8	Medical	>9 days	Yes	yes	19	No				38	37.6-38.0	>37.6	>37.6	Bacteremia	Yes	No	No	No	No	Yes	No	Cefepime	Vancomycin	Clindamycin		Yes	Yes	No	Yes	Yes	No	Yes	No	No	No		Yes	Yes	No	Yes
5221	0	Female	EONS					In-patient	B6	NICU	1-2 days	NA	yes		No		No		38.1	>38.0	>37.6	>37.6	Bacteremia	Yes	No	No	No	No	No	No					Yes	No	No	No	No	No	Yes	No	No	Yes		No	No
5262	0	Female	HAP	Large intestinal obstruction				In-patient	B6	NICU	5-6 days	NA	yes		No				35.9	<36	<36.5	<36.5	Bacteremia	No	No	No	No	Yes	No	No					Yes	No	No	No	No	No	Yes	No	No	No		No	No
5360	0	Male	EONS	Meningitis				In-patient	B6	NICU	5-6 days	NA	yes		No				36	<36	<36.5	<36.5	Bacteremia	No	No	No	No	Yes	No	No					Yes	No	No	No	No	No	Yes	No	No	No		No	No
5395	0	Female	EONS	Chorioamnionitis IAI				In-patient	B6	NICU	1-2 days	NA	yes		No				36.2	36.0-36.5	<36.5	<36.5	Bacteremia	No	No	No	No	Yes	No	No					Yes	No	No	No	No	No	Yes	No	No	Yes		No	No
5528	2	Female	Hematologic Malignancy	Neutropenic Fever				In-patient	D7	Hematology	>9 days	No	No		No				39	>38.0	>37.6	>37.6	Bacteremia	Yes	No	No	No	Yes	Yes	No	Ciprofloxacin	Vancomycin			Yes	No	No	No	No	No	Yes	No	No	No		Yes	Yes	No	No
5628	4	Male	Hematologic Malignancy	Pancytopenia	HAI			In-patient	C/W	Medical	7-8 days	No	No		No				38.3	>38.0	>37.6	>37.6	Bacteremia	Yes	No	No	No	No	Yes	No	Ceftriaxone	Gentamycin			Yes	No	No	No	No	No	Yes	No	No	No		Yes	Yes	No	No
5807	0	Female	Pneumonia					In-patient	B6	Medical	1-2 days	No	No		No				36	<36	<36.5	<36.5	Bacteremia	No	No	No	No	Yes	Yes	No	Ampicillin	Gentamycin	Cefotaxime		Yes	No	No	No	No	No	Yes	No	No	Yes		No	No
5816	0	Male	Ureteral Tract Infection	EONS				In-patient	B6	NICU	3-4 days	NA	yes		No				37.9	37.6-38.0	>37.6	>37.6	Bacteremia	Yes	No	No	No	No	No	No					Yes	No	No	No	No	No	Yes	No	No	No		No	No
5817	0	Female	EONS					In-patient	B6	Medical	1-2 days	NA	yes		No				39.4	>38.0	>37.6	>37.6	Bacteremia	Yes	No	No	No	No	Yes	No	Ampicillin	Gentamycin			Yes	No	No	No	No	No	Yes	No	No	No		No	No
5876	0	Male	Pneumonia	Congenital heart disease				In-patient	B6	NICU	>9 days	No	No		No		No		38.5	>38.0	>37.6	>37.6	Bacteremia	Yes	No	No	No	No	Yes	No	Ampicillin	Cefotaxime			Yes	No	No	No	No	No	Yes	No	No	No		No	No
6025	21	Male	Tracheoesophageal fistula (TEF)	Pneumonia	Meningitis			In-patient	B7	G. Surgery	7-8 days	No	No		Yes	8	Yes	12	38.3	>38.0	>37.6	>37.6	Bacteremia	Yes	No	No	No	No	Yes	No	Ceftazidime	Vancomycin	Ampicillin-Sulbactam		Yes	No	No	No	No	No	Yes	No	No	No		No	No
6064	0	Female	EONS	Meningitis				In-patient	B6	NICU	1-2 days	No	No		No				39	>38.0	>37.6	>37.6	Bacteremia	Yes	No	No	No	No	No	No					Yes	No	No	No	No	No	Yes	No	No	No		No	No
6120	5	Female	HBV	Meningitis				In-patient	C7	Medical	5-6 days	No	No		No				36.9	36.6-37.5	36.6-37.5	36.6-37.5	Bacteremia	No	No	No	No	Yes	Yes	No	Trimethoprim-sulfametho				Yes	No	No	No	No	No	Yes	No	No	No		Yes	Yes	No	No
6228	0	Male	EONS	Meningitis				In-patient	B6	NICU	1-2 days	NA	yes		No				38	37.6-38.0	>37.6	>37.6	Bacteremia	Yes	No	No	No	No	No	No					Yes	No	No	No	No	No	Yes	No	No	No		No	No
6265	0	Female	EONS	Respiratory Distress Syndrome				In-patient	B6	NICU	1-2 days	NA	yes		No				35.9	<36	<36.5	<36.5	Bacteremia	No	No	No	No	Yes	No	No					Yes	No	No	No	No	No	Yes	No	No	No		No	No
6289	33	Female	Hematologic Malignancy					In-patient	D8	Hematology	>9 days	No	No		No				38.4	>38.0	>37.6	>37.6	Bacteremia	Yes	No	No	No	No	Yes	No	Vancomycin	Cefepime	Trimethoprim-sulfametho		Yes	No	No	No	No	No	Yes	No	No	No		Yes	Yes	No	No
6311	0.1	Female	LONS	Meningitis				In-patient	B7	Medical	7-8 days	No	No		No				36.4	36.0-36.5	<36.5	<36.5	Bacteremia	Yes	No	No	No	No	Yes	No	Ampicillin	Gentamycin	Cefotaxime		Yes	No	No	No	No	No	Yes	No	No	No		No	No
6319	68	Male	Surgical Wound Infections	Acute kidney disease	Colostomy AMR			In-patient	B4	MICU	>9 days	Yes	yes	68	No		Yes	53	39	>38.0	>37.6	>37.6	Bacteremia	Yes	No	No	No	Yes	Yes	No	Ceftriaxone	Trimethoprim-sulfametho	Ciprofloxacin		Yes	Yes	No	Yes	Yes	No	Yes	Yes	No	Yes		Yes	Yes	No	Yes
6331	0	Male	Omphalocel	Surgical Wound Infections				In-patient	B6	NICU	7-8 days	No	No		No				38	37.6-38.0	>37.6	>37.6	Bacteremia	Yes	No	No	No	No	Yes	No	Ampicillin	Cefotaxime	Trimethoprim-sulfametho		Yes	No	No	No	Yes	No	Yes	No	No	No		No	No
6339	8	Female	Hematologic Malignancy	HAI				In-patient	D7	Hematology	7-8 days	No	No		No				39.8	>38.0	>37.6	>37.6	Bacteremia	Yes	No	No	No	Yes	Yes	No	Cefotaxime	Gentamycin			Yes	No	No	No	No	No	Yes	No	No	No		Yes	Yes	No	No
6351	0.1	Female	Tracheoesophageal fistula (TEF)	Pneumonia				In-patient	B6	NICU	>9 days	NA	yes	25	No				38.4	>38.0	>37.6	>37.6	Bacteremia	Yes	No	No	No	No	Yes	No	Cefepime	Vancomycin	Ampicillin		Yes	No	No	No	Yes	No	Yes	No	No	Yes		No	No
6352	4	Female	Bone fracture	HAI	Neutropenic Fever	Hematologic Malignancy		In-patient	D7	Orthopedics	>9 days	No	No		No				38.1	>38.0	>37.6	>37.6	Bacteremia	Yes	No	No	No	Yes	Yes	No	Ceftriaxone	Gentamycin	Trimethoprim-sulfametho		Yes	No	No	No	No	No	Yes	No	No	No		No	No
6354	3.5	Female	Global developmental delay	Spastic quadriplegic	Pneumonia	Empyema (Pus in plural cavity)		In-patient	B7	Medical	>9 days	No	No		No				38.1	>38.0	>37.6	>37.6	Bacteremia	Yes	No	No	No	Yes	Yes	No	Vancomycin	Cefepime			Yes	No	No	No	No	No	Yes	No	No	No		Yes	Yes	No	No
6357	6	Male	Brain tumor	Tissue Sarcomas (cancer)				In-patient	C7	Medical	>9 days	No	No		Yes	18	No		38.4	>38.0	>37.6	>37.6	Bacteremia	Yes	No	No	No	Yes	Yes	No	Ceftriaxone				Yes	Yes	No	No	No	No	Yes	No	Yes	No		Yes	Yes	No	No
6358	21	Female	Pancytopenia	Diabetes	Wound Infection on Skin			In-patient	C8	ENT Unit	>9 days	No	No		Yes	17	No		38.5	>38.0	>37.6	>37.6	Bacteremia	Yes	No	No	No	No	Yes	No	Ceftazidime	Vancomycin			Yes	No	No	No	No	No	Yes	No	No	No		Yes	Yes	No	Yes
6434	0	Female	MAS	EONS				In-patient	B6	NICU	5-6 days	NA	yes		No		No		36.8	36.6-37.5	36.6-37.5	36.6-37.5	Malaria	No	No	No	No	No	No	No					Yes	No	No	No	No	No	Yes	No	No	No		No	No
6436	0	Female	EONS	RVI	RVI			In-patient	B6	NICU	3-4 days	NA	yes		No				36.8	36.6-37.5	36.6-37.5	36.6-37.5	Bacteremia	No	No	No	No	Yes	No	No					Yes	No	No	No	No	No	Yes	No	No	No		No	No
6477	0	Male	Acute kidney disease	EONS				In-patient	B6	NICU	7-8 days	NA	yes		No				36.6	36.6-37.5	36.6-37.5	36.6-37.5	Bacteremia	Yes	Yes	Yes	Yes	No	No	No	Ampicillin	Trimethoprim-sulfametho	Ceftriaxone		Yes	No	No	No	No	No	Yes	No	No	No		No	No
6509	0	Male	Chorioamnionitis IAI	EONS				In-patient	B6	NICU	7-8 days	NA	yes		No				36.2	36.0-36.5	<36.5	<36.5	Bacteremia	No	No	No	No	Yes	Yes	No	Ampicillin	Gentamycin			Yes	No	No	No	No	No	Yes	No	No	No		No	No
4067.2	0	Male	Tracheoesophageal fistula (TEF)	HAI	Congenital heart disease			In-patient	B6	NICU	>9 days	Yes	yes		No		No		36.2	36.0-36.5	<36.5	<36.5	Bacteremia	No	No	No	No	No	Yes	No	Ampicillin	Gentamycin			Yes	No	No	No	No	No	Yes	No	No	No		No	No
[truncated: 144 more columns]
